# Supplementary material for: Inhibition of LNC EBLN3P Enhances Radiation-Induced Mitochondrial Damage in Lung Cancer Cells by Targeting the Keap1/Nrf2/HO-1 Axis
Source: Biology (Basel). 2023 Sep 4;12(9):1208. doi: 10.3390/biology12091208 (PMC10525126; doi:10.3390/biology12091208)
Supplement: Supplementary file 1 [file biology-12-01208-s001.zip]

Archive with 1 entries (1 files):
- biology-12-01208-s001.pdf
